# Supplementary material for: Non-Contact Fatigue Estimation in Healthy Individuals Using Azure Kinect: Contribution of Multiple Kinematic Features
Source: Sensors (Basel). 2025 Oct 29;25(21):6633. doi: 10.3390/s25216633 (PMC12610854; doi:10.3390/s25216633)
Supplement: Supplementary file 1 [file sensors-25-06633-s001.zip]

Archive with 1 entries (1 files):
- sensors-3913237-supplementary.mp4
